# Supplementary material for: Expression of Endothelial NOX5 Alters the Integrity of the Blood-Brain Barrier and Causes Loss of Memory in Aging Mice
Source: Antioxidants (Basel). 2021 Aug 20;10(8):1311. doi: 10.3390/antiox10081311 (PMC8389305; doi:10.3390/antiox10081311)
Supplement: Supplementary file 1 [file antioxidants-10-01311-s001.zip]

Archive with 1 entries (1 files):
- antioxidants-1325519-supplementary.pdf
